# Supplementary material for: Practical Aspects of microRNA Target Prediction
Source: Curr Mol Med. 2011 Mar;11(2):93–109. doi: 10.2174/156652411794859250 (PMC3182075; doi:10.2174/156652411794859250)
Supplement: Supplementary file 1 — Supplementary material is available on the publishers Web site along with the published article. [file CMM-11-93_SD1.zip]

Archive with 1 entries (1 files):
- Witkos et al_04 09 10_Supplementary data.xls
