# Supplementary material for: Practical Aspects of microRNA Target Prediction
Source: Curr Mol Med. 2011 Mar;11(2):93–109. doi: 10.2174/156652411794859250 (PMC3182075; doi:10.2174/156652411794859250)
Supplement: Supplementary file 1 — Supplementary material is available on the publishers Web site along with the published article. [file CMM-11-93_SD1.zip › Witkos et al_04 09 10_Supplementary data.xls]

## Sheet: FMR1
TARGETSCANS	miRNA families broadly conserved among vertebrates
		conserved sites				poorly conserved sites
No.	miRNA	Total	8mer	7mer-m8	7mer-1A	Total	8mer	7mer-m8	7mer-1A	Total Context score	Aggregate PCT
1	miR-130/301	1	0	1	0	2	0	1	1	-0.74	0.79
2	miR-23ab	1	1	0	0	1	0	0	1	-0.53	0.27
3	miR-25/32/92/92ab/363/367	1	1	0	0	0	0	0	0	-0.46	0.82
4	miR-139-5p	1	1	0	0	0	0	0	0	-0.44	0.33
5	miR-129/129-5p	1	1	0	0	0	0	0	0	-0.43	< 0.1
6	miR-182	1	1	0	0	0	0	0	0	-0.41	0.76
7	miR-144	1	1	0	0	0	0	0	0	-0.40	0.37
8	miR-148/152	1	1	0	0	0	0	0	0	-0.38	0.79
9	miR-221/222	1	1	0	0	0	0	0	0	-0.33	0.42
10	miR-124/506	1	0	1	0	0	0	0	0	-0.25	0.81
11	miR-153	1	0	0	1	0	0	0	0	-0.18	0.63
12	miR-96/1271	1	0	0	1	0	0	0	0	-0.17	0.73
13	miR-101	1	0	0	1	0	0	0	0	-0.16	0.31
14	miR-9	1	0	0	1	0	0	0	0	-0.15	0.74
15	miR-181	1	0	0	1	0	0	0	0	-0.13	0.36
PicTar
No.	microRNA	PicTar score	PicTar score (human)	Probabilities	Nuclei mapped to alignments	Nuclei mapped to sequence	Free Energies kcal/mol
1	hsa-miR-19a	10.0004	10.8601	0.94 0.99 0.95	222 1714 1848	179 1467 1584	-21.5 -15.6 -17.0
2	hsa-miR-203	8.3644	7.5122	0.88 0.81 0.85 0.85	502 1652 1723 2216	426 1413 1476 1901	-16.8 -15.3 -16.7 -14.5
3	hsa-miR-139	8.1538	7.5065	0.87 0.89 0.87 0.70	1582 1926 1991 2422	1345 1621 1683 2087	-13.6 -17.4 -14.7 -11.8
4	hsa-miR-367	7.6984	7.9926	0.82 0.80 0.80 0.95	913 1168 1487 2046	795 975 1251 1738	-16.3 -12.1 -10.2 -21.7
5	hsa-miR-92	6.7351	3.3830	0.65 0.90	1978 2046	1672 1738	-14.3 -20.2
6	hsa-miR-96	6.6378	7.3403	0.96 0.88 0.88	1758 2100 2491	1511 1788 2150	-14.6 -12.3 -16.3
7	hsa-miR-199a-star	5.7003	3.6464	0.78 0.88	1925 2421	1620 2086	-16.5 -18.2
8	hsa-miR-144	5.5895	4.4548	0.48 0.77 0.91	921 1925 2421	803 1620 2086	-13.2 -22.7 -14.5
9	hsa-miR-19b	5.0991	4.9462	0.91 0.92	222 1848	179 1584	-20.6 -19.1
10	hsa-miR-129	4.8992	1.5132	0.45 0.60	228 600	185 523	-19.7 -14.0
11	hsa-miR-302b-star	4.4404	5.7085	0.76 0.82 0.80 0.64	711 1423 1768 2543	624 1204 1520 2202	-22.0 -13.0 -15.8 -12.0
12	hsa-miR-153	4.1200	5.8135	0.90 0.84 0.81	1236 2061 2115	1037 1753 1803	-14.3 -15.6 -16.0
13	hsa-miR-25	3.3941	1.8049	0.84	2046	1738	-18.0
14	hsa-miR-23b	3.0251	3.3923	0.86 0.76	571 2399	494 2064	-23.1 -17.3
15	hsa-miR-23a	2.8571	3.1905	0.83 0.75	571 2399	494 2064	-22.0 -16.3
16	hsa-miR-32	2.6499	1.7794	0.83	2046	1738	-19.2
17	hsa-miR-9	2.3895	2.3373	0.90	94	75	-20.3
18	hsa-miR-194	2.3164	2.0311	0.55 0.71	2186 2201	1871 1886	-22.2 -18.2
19	hsa-miR-182	2.1387	2.0772	0.88	1758	1511	-17.8
20	hsa-miR-335	1.6006	1.5200	0.78	1970	1665	-19.6
21	hsa-miR-101	0.8858	0.4402	0.36	1925	1620	-17.2
22	hsa-miR-136	0.6613	0.1570	0.15	2454	2114	-22.1
23	hsa-miR-132	0.6257	0.0070	0.01	2200	1885	-16.8
24	hsa-miR-212	0.5523	0.4501	0.37	2200	1885	-14.2
DIANA-microT
No.	miRNA	miTG score	Precision	SNR
1	hsa-miR-92b	45.46	0.95	9.33
2	hsa-miR-92a	45.46	0.95	9.34
3	hsa-miR-182	27.21	0.92	6.87
4	hsa-miR-32	25.78	0.88	11.28
5	hsa-miR-19b	23.85	0.91	14.28
6	hsa-miR-19a	23.83	0.92	14.12
7	hsa-miR-25	23.29	0.87	6.64
8	hsa-miR-495	20.28	0.96	31.99
9	hsa-miR-506	19.08	0.81	6.32
10	hsa-miR-148b	18.77	0.81	4.59
11	hsa-miR-152	18.71	0.81	4.63
12	hsa-miR-454	18.21	0.75	4.36
13	hsa-miR-148a	17.70	0.81	4.27
14	hsa-miR-124	17.09	0.8	4.8
15	hsa-miR-499-3p	15.34	0.86	4.8
16	hsa-miR-367	15.17	0.79	5.24
17	hsa-miR-144	14.21	0.81	8.32
18	hsa-miR-130a	13.80	0.76	4.99
19	hsa-miR-301a	13.79	0.73	4.75
20	hsa-miR-301b	13.78	0.75	4.93
21	hsa-miR-130b	13.77	0.75	4.89
22	hsa-miR-410	13.02	0.8	5.52
23	hsa-miR-561	11.83	0.64	2.58
24	hsa-miR-153	10.41	0.53	3.04
25	hsa-miR-513-3p	10.34	0.46	1.63
26	hsa-miR-9	10.21	0.31	2.4
27	hsa-miR-487a	9.43	0.56	2.2
28	hsa-miR-96	9.18	0.55	2.67
29	hsa-miR-543	9.16	0.61	2.97
30	hsa-miR-101	8.96	0.58	3.55
31	hsa-miR-323-3p	8.79	0.52	2.42
32	hsa-miR-374b	8.77	0.61	2.82
33	hsa-miR-570	8.31	0.51	1.69
34	hsa-miR-373	8.27	0.6	3.34
35	hsa-miR-577	8.10	0.62	2.86
36	hsa-miR-363	7.54	0.44	1.86
37	hsa-miR-194	7.43	0.51	2.1

## Sheet: AFF2
TARGETSCANS	miRNA families broadly conserved among vertebrates
		conserved sites				poorly conserved sites
No.	miRNA	Total	8mer	7mer-m8	7mer-1A	Total	8mer	7mer-m8	7mer-1A	Total Context score	Aggregate PCT
1	miR-142-3p	1	1	0	0	1	0	1	0	-0.51	0.82
2	miR-17-5p/20/93.mr/106/519.d	1	0	1	0	2	1	0	1	-0.43	0.32
3	miR-203	1	1	0	0	1	0	0	1	-0.41	0.28
4	miR-29abc	1	0	1	0	0	0	0	0	-0.27	0.50
5	miR-34a/34b-5p/34c/34c-5p/449/449abc/699	1	0	0	1	0	0	0	0	-0.24	0.64
6	miR-196ab	1	1	0	0	0	0	0	0	-0.23	0.25
7	miR-132/212	1	1	0	0	0	0	0	0	-0.23	0.70
8	miR-24	1	0	0	1	1	0	1	0	-0.21	0.57
9	let-7/98	1	0	1	0	0	0	0	0	-0.19	0.93
10	miR-217	1	0	1	0	1	0	0	1	-0.15	< 0.1
11	miR-145	1	0	1	0	1	0	0	1	-0.11	0.41
PicTar
No.	microRNA	PicTar score	PicTar score (human)	Probabilities	Nuclei mapped to alignments	Nuclei mapped to sequence	Free Energies kcal/mol
1	hsa-miR-107	21.3315	14.5121	0.73 0.74 0.56 0.82 0.86 0.74 0.74 0.91 0.73 0.62	119 1832 3054 3691 5009 5051 5511 5720 7375 7899	119 1532 2563 3176 4447 4489 4919 5121 6642 7059	-15.7 -15.4 -18.3 -19.4 -29.7 -21.4 -23.3 -20.6 -17.3 -24.9
2	hsa-miR-330	16.5204	14.4696	0.79 0.87 0.88 0.87 0.79 0.79 0.88 0.79	1601 3835 4837 8030 8777 9058 10161 10206	1325 3299 4275 7163 7848 8111 9048 9089	-21.0 -22.1 -19.1 -26.3 -30.0 -16.4 -30.7 -23.6
3	hsa-miR-103	14.3263	8.5093	0.73 0.66 0.41 0.80 0.66 0.66 0.73 0.42	119 1832 3054 5009 5051 5511 7375 7899	119 1532 2563 4447 4489 4919 6642 7059	-15.7 -16.5 -17.2 -29.9 -22.0 -22.9 -17.3 -26.7
4	hsa-miR-369-3p	14.0503	19.7895	0.65 0.21 0.59 0.77 0.83 0.39 0.82 0.66 0.39 0.82 0.37 0.37 0.39 0.77 0.83 0.77 0.82	1297 1300 1468 1746 3433 3458 4289 4373 4561 4750 6114 6117 6791 7904 8099 8329 10376	1078 1081 1213 1449 2931 2956 3747 3813 4001 4188 5484 5487 6088 7064 7223 7426 9238	-10.6 -10.9 -12.2 -11.4 -17.4 -13.6 -10.6 -12.7 -11.2 -11.8 -13.3 -13.3 -11.9 -19.0 -15.2 -12.3 -14.3
5	hsa-miR-139	13.7579	11.2774	0.74 0.70 0.66 0.76 0.83 0.55 0.69 0.68 0.74	139 2119 2241 3606 4861 5868 9549 10039 10299	134 1799 1892 3092 4299 5261 8538 8935 9163	-12.3 -19.3 -17.1 -20.8 -23.1 -19.8 -16.0 -10.3 -13.0
6	hsa-miR-218	6.2406	2.9984	0.41 0.71 0.72	345 3330 6254	324 2828 5579	-15.7 -16.2 -20.5
7	hsa-miR-142-3p	2.1289	2.5040	0.60 0.60 0.29 0.29	170 314 3875 7044	163 300 3339 6320	-22.2 -15.2 -18.5 -18.4
DIANA-microT
No.	miRNA	miTG score	Precision	SNR
1	hsa-miR-147	35.00	0.99	23.87
2	hsa-miR-603	28.00	1	41.19
3	hsa-miR-579	27.92	0.66	1.66
4	hsa-miR-330-3p	20.30	0.68	2.73
5	hsa-let-7d	20.22	0.89	10.95
6	hsa-miR-200a	19.42	0.8	4.59
7	hsa-miR-141	19.15	0.8	4.6
8	hsa-miR-142-3p	17.23	0.87	7.12
9	hsa-miR-212	17.02	0.65	2.46
10	hsa-miR-132	17.02	0.66	2.48
11	hsa-miR-569	16.34	0.52	1.51
12	hsa-miR-181b	15.33	0.91	12.82
13	hsa-miR-181d	15.32	0.91	12.68
14	hsa-miR-590-3p	15.04	0.77	3.8
15	hsa-miR-450b-5p	14.31	0.52	1.7
16	hsa-miR-369-3p	13.90	0.79	4.93
17	hsa-miR-548c-3p	13.61	0.67	2.93
18	hsa-miR-507	13.51	0.2	0.94
19	hsa-miR-181c	13.51	0.88	10.28
20	hsa-miR-181a	13.51	0.88	10.29
21	hsa-miR-106a	13.38	0.78	5.55
22	hsa-miR-490-5p	13.00	0.13	1.11
23	hsa-miR-98	12.54	0.82	8.35
24	hsa-let-7b	12.43	0.82	8.27
25	hsa-let-7c	12.42	0.83	8.29
26	hsa-let-7a	12.39	0.82	8.3
27	hsa-let-7i	12.37	0.82	8.21
28	hsa-miR-380	12.34	0.42	1.26
29	hsa-let-7g	12.32	0.84	8.21
30	hsa-let-7f	12.14	0.84	8.13
31	hsa-miR-532-3p	12.00	0.73	3.59
32	hsa-miR-342-5p	12.00	0.44	1.71
33	hsa-miR-495	11.84	0.9	16.9
34	hsa-miR-524-5p	11.75	0.65	3.65

## Sheet: FXN
TARGETSCANS	miRNA families broadly conserved among vertebrates
	no conserved sites for miRNA famielies broadly conserved among vertebrates
PicTar
	no results
DIANA-microT
	no targets

## Sheet: DMPK
TARGETSCANS	miRNA families broadly conserved among vertebrates
		conserved sites				poorly conserved sites
No.	miRNA	Total	8mer	7mer-m8	7mer-1A	Total	8mer	7mer-m8	7mer-1A	Total Context score	Aggregate PCT
1	miR-148/152	1	1	0	0	0	0	0	0	-0.34	0.59
2	miR-1/206	1	0	1	0	0	0	0	0	-0.14	0.47
PicTar
No.	microRNA	PicTar score	PicTar score (human)	Probabilities	Nuclei mapped to alignments	Nuclei mapped to sequence	Free Energies kcal/mol
1	hsa-miR-206	4.1028	3.0273	0.95	749	643	-24.8
2	hsa-miR-1	3.8793	3.0350	0.95	749	643	-15.5
DIANA-microT
No.	miRNA	miTG score	Precision	SNR
1	hsa-miR-152	12.83	0.69	3.86
2	hsa-miR-148b	12.83	0.7	3.89
3	hsa-miR-497	12.15	0.78	6.02
4	hsa-miR-107	10.74	0.74	4.84
5	hsa-miR-103	10.74	0.74	4.86
6	hsa-miR-424	10.34	0.73	5.06
7	hsa-miR-148a	9.32	0.47	2.47

## Sheet: CNBP
TARGETSCANS	miRNA families broadly conserved among vertebrates
		conserved sites				poorly conserved sites
No.	miRNA	Total	8mer	7mer-m8	7mer-1A	Total	8mer	7mer-m8	7mer-1A	Total Context score	Aggregate PCT
1	miR-193ab	1	0	1	0	0	0	0	0	-0.20	< 0.1
2	miR-129/129-5p	1	0	0	1	0	0	0	0	-0.17	< 0.1
PicTar
No.	microRNA	PicTar score	PicTar score (human)	Probabilities	Nuclei mapped to alignments	Nuclei mapped to sequence	Free Energies kcal/mol
1	hsa-miR-326	13.7335	12.0990	0.97 0.98 0.99	85847867	72643662	-15.1 -17.1 -17.4
2	hsa-miR-369-3p	11.6257	14.5271	0.94 0.96 0.97 0.97 0.81	50238245482942	42204211388732	-17.4 -12.1 -14.2 -10.4 -12.0
3	hsa-miR-338	10.4012	7.5523	0.97 0.98	1009 1095	773857	-18.7 -17.1
4	hsa-miR-302c-star	7.8384	7.7863	0.94 0.95 0.87	148220256	124186222	-19.7 -10.8 -16.4
5	hsa-miR-182-star	4.7577	4.0399	0.98	804	610	-28.2
6	hsa-miR-150	3.0295	2.3163	0.90	318	270	-29.3
7	hsa-miR-193a	3.0262	3.0565	0.95	115	102	-22.1
8	hsa-miR-193b	2.9845	3.0148	0.95	115	102	-23.0
9	hsa-miR-330	2.0981	2.1203	0.88	251	217	-19.5
10	hsa-miR-9-star	1.8923	1.8858	0.85	123	110	-14.7
11	hsa-miR-302b-star	1.5167	0.9078	0.60	257	223	-16.5
DIANA-microT
No.	miRNA	miTG score	Precision	SNR
1	hsa-miR-369-3p	12.48	0.72	4.33
2	hsa-miR-655	9.92	0.87	8.32

## Sheet: PABPN1
TARGETSCANS	miRNA families broadly conserved among vertebrates
	no conserved sites for miRNA famielies broadly conserved among vertebrates
PicTar
No.	microRNA	PicTar score	PicTar score (human)	Probabilities	Nuclei mapped to alignments	Nuclei mapped to sequence	Free Energies kcal/mol
1	hsa-miR-331	15.9446	15.6808	0.99 0.98 0.97 0.97	209222649842	202215638817	-34.4 -35.1 -18.8 -25.1
2	hsa-miR-326	6.7927	6.7612	0.97 0.97	208368	201361	-32.1 -24.7
3	hsa-miR-144	3.2965	3.2708	0.88 0.69	138589	131578	-15.2 -13.4
4	hsa-miR-33	2.6821	2.6998	0.93	657	646	-18.8
5	hsa-miR-186	1.9134	1.4727	0.61 0.42	577719	566703	-13.5 -13.5
DIANA-microT
	no targets

## Sheet: AR
TARGETSCANS	miRNA families broadly conserved among vertebrates
		conserved sites				poorly conserved sites
No.	miRNA	Total	8mer	7mer-m8	7mer-1A	Total	8mer	7mer-m8	7mer-1A	Total Context score	Aggregate PCT
1	miR-30a/30a-5p/30b/30b-5p/30cde/384-5p	1	1	0	0	0	0	0	0	-0.34	< 0.1
2	miR-124/506	1	0	1	0	0	0	0	0	-0.22	0.90
3	miR-130/301	1	0	0	1	0	0	0	0	-0.12	0.73
PicTar
	no results
DIANA microT
No.	miRNA	miTG score	Precision	SNR
1	hsa-miR-506	9.11	0.47	3.51
2	hsa-miR-124	8.35	0.56	3.19
3	hsa-miR-454	8.15	0.51	2.41

## Sheet: HTT
TARGETSCANS	miRNA families broadly conserved among vertebrates
		conserved sites				poorly conserved sites
No.	miRNA	Total	8mer	7mer-m8	7mer-1A	Total	8mer	7mer-m8	7mer-1A	Total Context score	Aggregate PCT
1	miR-214/761	1	0	1	0	4	0	2	2	-0.55	0.59
2	miR-216/216b	1	1	0	0	0	0	0	0	-0.45	< 0.1
3	miR-103/107	1	0	0	1	3	0	1	2	-0.29	0.53
4	miR-128	1	1	0	0	2	0	1	1	-0.29	0.26
5	miR-216/216a	1	0	0	1	0	0	0	0	-0.19	0.27
6	miR-27ab	1	1	0	0	1	0	1	0	-0.18	< 0.1
7	miR-137	1	1	0	0	0	0	0	0	-0.13	0.30
PicTar
No.	microRNA	PicTar score	PicTar score (human)	Probabilities	Nuclei mapped to alignments	Nuclei mapped to sequence	Free Energies kcal/mol
1	hsa-miR-137	3.4535	2.3724	0.38 0.85	2774 3910	2044 3096	-15.3 -16.5
DIANA-microT
	no targets

## Sheet: JPH3
TARGETSCANS	miRNA families broadly conserved among vertebrates
		conserved sites				poorly conserved sites
No.	miRNA	Total	8mer	7mer-m8	7mer-1A	Total	8mer	7mer-m8	7mer-1A	Total Context score	Aggregate PCT
1	miR-204/211	1	0	0	1	1	0	1	0	-0.46	0.11
2	miR-148/152	1	0	1	0	0	0	0	0	-0.23	0.76
3	miR-199/199-5p	1	0	0	1	0	0	0	0	-0.19	0.72
4	miR-129/129-5p	1	0	1	0	0	0	0	0	-0.18	< 0.1
5	miR-34a/34b-5p/34c/34c-5p/449/449abc/699	1	0	1	0	0	0	0	0	0.01	0.56
PicTar
No.	microRNA	PicTar score	PicTar score (human)	Probabilities	Nuclei mapped to alignments	Nuclei mapped to sequence	Free Energies kcal/mol
1	hsa-miR-204	13.7106	13.7314	0.99 0.96 0.95 0.93	29 41 114 863	28 40 74 747	-18.9 -21.5 -18.1 -18.1
2	hsa-miR-211	12.0934	8.6783	0.99 0.93 0.75	42114863	41 74 747	-20.8 -16.6 -17.4
3	hsa-miR-152	6.9551	12.0693	0.98 0.86 0.97 0.94	522 1068 1137 1645	439 893 957 1434	-13.1 -22.0 -21.6 -20.2
4	hsa-miR-130a	6.7765	8.6350	0.94 0.77 0.84 0.93	522 727 1137 1645	439 627 957 1434	-13.8 -20.6 -17.2 -22.7
5	hsa-miR-33	6.6421	6.0873	0.38 0.60 0.89	1295 1301 1643	1114 1120 1432	-16.8 -17.7 -21.8
6	hsa-miR-301	4.3281	5.7542	0.96 0.92	1137 1645	957 1434	-16.6 -22.6
7	hsa-miR-186	4.1320	3.6413	0.83 0.84	229250	179200	-18.9 -16.5
8	hsa-miR-130b	3.9706	4.0441	0.44 0.74 0.89	727 1137 1645	627 957 1434	-24.6 -20.4 -21.8
9	hsa-miR-148a	3.8150	2.9810	0.66 0.86	1068 1645	893 1434	-19.5 -21.3
10	hsa-miR-148b	2.3134	1.3485	0.74	1645	1434	-21.1
11	hsa-miR-330	1.4997	1.5084	0.78	1587	1376	-25.5
DIANA-microT
	no targets

## Sheet: ATN1
TARGETSCANS	miRNA families broadly conserved among vertebrates
	no conserved sites for miRNA famielies broadly conserved among vertebrates
PicTar
	no results
DIANA-microT
	no targets

[truncated: 9 more sheets: ATXN1, ATXN2, ATXN3, CACNA1A, ATXN7, ATXN8-ATXN8OS, ATXN10, PPP2R2B, TBP]
